# Supplementary material for: Educating the next generation of cancer researchers: Evaluation of a cancer research partnership training program
Source: PLoS One. 2023 Oct 4;18(10):e0286279. doi: 10.1371/journal.pone.0286279 (PMC10550190; doi:10.1371/journal.pone.0286279)
Supplement: S1 Text — (CSV) [file pone.0286279.s003.csv]

record_id	consent	know1	know2	know3	know4	know5	bio1	bio2	bio3	bio4	bio5	prev1	prev2	prev3	prev4	int1	int2	int3	int4	major___1	major___2	major___3	major___4	major___5	major___6	major___7	major___8	major___9	major___10	major___11	major___12	major___13	major___14	major___15	major___16	major___17	major___18	major___19	major___20	major___21	other_major	gender	gd_other	race___1	race___2	race___3	race___4	race___5	race___6
1	1	2	1	1	1	1	1	3	2	1	1	2	1	4	2	2	2	3	3	0	0	0	0	0	1	0	0	0	1	0	0	0	0	0	0	0	0	0	0	0		2		1	0	0	0	0	0
2	1	1	1	1	2	1	2	2	2	1	1	2	3		2	3	3	3	2	1	1	0	0	0	0	0	0	0	0	0	0	0	0	0	0	0	0	0	0	0		2		0	1	0	0	0	0
3	1	1	1	1	1	1	3	3	2	1	5	2	3	4	2	3	3	3	1	0	1	0	0	0	0	0	0	0	0	0	0	0	0	0	0	0	0	0	0	1	Medical Geography	1		0	0	0	0	0	0
4	1	1	3	1	1	1	1	2	2	1	4	2	3	4	2	2	2	2	1	0	0	0	0	0	0	0	0	0	0	1	0	0	0	0	1	0	0	0	0	0		2		0	0	1	0	0	0
5	1	1	1	1	1	1	1	1	2	1	5	2	3	4	2	2	2	3	2	0	0	0	0	1	1	0	0	0	0	0	0	0	0	0	0	0	0	0	0	0		2		0	0	1	0	0	0
6	1	2	1	1	1	1	2	1	2	4	1	2	3	4	2	3	3	2	3	0	0	0	0	0	1	0	1	0	0	0	0	0	0	0	0	0	0	0	0	0		2		0	1	0	0	0	1
7	1	2	1	1	1	1	2	4	2	1	3	2	3	4	2	2	1	3	1	0	0	0	0	0	0	0	0	0	0	1	0	0	0	0	0	0	0	0	0	0		2		0	0	0	0	0	0
8	1	1	1	1	1	1	1	2	2	1	4	2	3	4	2	2	3	2	3	0	0	0	1	0	0	0	0	0	0	0	0	0	0	0	0	0	0	0	0	0		2		0	1	0	0	0	0
9	1	1	3	3	1	1	1	2	2	4	1	2	3	4	2	2	2	2	3	0	0	0	0	0	0	1	1	0	0	0	0	0	0	0	0	0	0	0	0	0		2		1	0	0	0	0	0
10	1	2	1	1	1	1	2	2	2	1	4	2	3	4	2	2	1	2	2	0	0	0	0	0	0	0	1	0	0	0	0	0	0	0	0	0	0	0	0	0		1		0	0	1	0	0	0
11	1	1	1	1	1	1	2	2	4	1	1	2	3	4	4	2	2	1	2	1	0	0	0	0	0	0	0	0	0	0	0	0	0	0	0	0	0	0	0	0		1		0	0	1	0	0	0
12	1	2	1	2	1	1	3	1	2	1	3	2	4	4	2	1	1	1	1	0	0	0	1	0	0	1	0	0	0	0	0	0	0	0	0	0	0	0	0	0		2		0	0	1	0	0	0
13	1	3	4	4	4	4	2	2	2	4	4	2	3	4	2	2	1	1	1	0	0	0	0	0	0	0	0	0	1	1	0	0	0	0	0	0	0	0	0	0		2		1	0	0	0	0	1
14	1	2	1	1	1	1	2	2	2	1	5	2	3	4	2	2	1	1	1	0	0	0	0	0	0	0	0	0	0	0	0	0	0	0	0	0	0	0	0	0		2		0	0	0	0	0	0
15	1	1	1	1	1	1	2	4	2	1	5	2	3	4	2	2	2	2	2	0	0	0	0	0	0	0	1	0	0	0	0	0	0	0	0	0	0	0	0	0		2		0	0	1	0	0	0
16	1	2	1	1	1	1	2	1	2	1	4	2	3	4	2	1	1	2	2	0	0	0	0	0	0	0	0	0	0	1	0	0	0	0	0	0	0	1	0	0		2		1	0	0	0	0	0
17	1	1	1	1	1	1	2	2	2	1	3	2	3	4	2	2	1	1	2	0	0	0	0	0	0	0	0	0	0	0	0	0	0	0	0	0	0	0	0	1	General Biology	1		1	0	0	0	0	0
18	1	2	4	4	1	1	2	4	2	1	4	2	1	4	2	2	2	2	2	1	1	0	0	0	0	0	0	0	0	0	0	0	0	0	0	0	0	0	0	0		2		1	0	0	0	0	0
19	1	2	1	1	1	1	2	2	1	1	5	2	1	2	2	3	2	1	3	0	0	0	0	0	0	0	0	0	1	0	0	0	0	0	0	0	0	0	1	0		2		0	1	0	0	0	0
20	1	2	3	4	1	1	1	3	1	1	4	2	3	4	2	3	3	3	3	0	0	0	0	1	1	0	0	0	0	0	0	0	0	0	0	0	0	0	0	0		1		0	1	0	0	0	0
21	1	2					2									3	1	1	3	0	0	0	0	0	0	0	0	0	0	1	0	0	0	1	0	0	0	0	0	0				0	0	0	0	0	0
22	1	1	1	1	1	1	1	3	4	1	1	4	1	4	2	3	1	1	3	0	0	0	0	1	1	0	0	0	0	0	0	0	0	0	0	0	0	0	0	0		1		1	1	0	0	0	0
23	1	1	1	1	1	1	1	2	2	1	4	2	3	4	2	3	2	3	3	0	0	0	0	0	0	0	0	0	0	1	0	0	0	0	0	0	0	0	1	0		2		0	0	1	0	0	0
24	1	1	1	1	1	1	2	1	2	1	4	2	3	4	2	2	2	3	3	1	0	0	0	0	0	0	0	1	0	0	0	0	0	0	0	0	0	0	0	0		2		0	0	0	0	0	0
25	1	1	1	1	1	1	2	3	2	1	5	4	3	4	2	3	3	3	3	0	1	0	0	0	0	0	0	0	0	1	0	0	0	0	0	0	0	0	0	0		5		0	0	1	0	0	0
26	1	1	1	1	1	1	1	2	2	1	1	2	3	4	2	2	2	2	1	0	0	0	0	1	0	0	0	0	0	0	0	0	0	0	0	0	0	0	0	0		2		1	0	0	0	0	0
27	1	1	2	2	1	1	1	4	4	1	1	4	3	4	3	3	3	1	2	0	0	0	0	0	0	0	0	0	0	0	0	0	0	1	0	0	0	0	1	0		2		0	1	0	0	0	0
28	1	1	1	1	1	1	1	2	2	1	5	2	1	4	2	3	3	3	3	0	0	0	0	0	0	1	0	0	0	1	0	0	0	0	0	0	0	0	0	0		1		1	0	0	0	0	0
29	1	2	1	1	1	1	2	2	2	1	4	2	3	4	2	2	2	2	2	0	0	0	1	0	0	0	0	1	0	0	0	0	0	0	0	0	0	0	0	0		2		1	0	0	0	0	0
30	1	2	4	3	1	1	2	4	3	1	5	2	3	4	2	3	3	3	3	1	0	0	1	0	0	0	0	0	0	0	0	0	0	0	0	0	0	0	0	0		1		1	0	0	0	0	0
31	1	1	1	1	1	1	1	1	2	1	4	2	3	4	2	3	3	2	2	0	0	0	0	0	1	0	0	0	0	1	0	0	0	0	0	0	0	0	0	0		2		0	0	1	0	0	0
32	1	1	1	1	1	1	1	3	3	1	4	2	3	2	2	3	2	1	3	0	0	0	0	0	0	0	1	0	0	1	0	0	0	0	0	0	0	0	0	0		2		0	0	1	0	0	0
[truncated: 34 more columns]
