# Supplementary material for: Educating the next generation of cancer researchers: Evaluation of a cancer research partnership training program
Source: PLoS One. 2023 Oct 4;18(10):e0286279. doi: 10.1371/journal.pone.0286279 (PMC10550190; doi:10.1371/journal.pone.0286279)
Supplement: S2 Text — (CSV) [file pone.0286279.s004.csv]

record_id	know1	know2	know3	know4	know5	bio1	bio2	bio3	bio4	bio5	prev1	prev2	prev3	prev4	int1	int2	int3	int4	major___1	major___2	major___3	major___4	major___5	major___6	major___7	major___8	major___9	major___10	major___11	major___12	major___13	major___14	major___15	major___16	major___17	major___18	major___19	major___20	major___21	other_major	gender	gd_other	race___1	race___2	race___3	race___4	race___5	race___6	race___7
1	2	1	1	1	1	3	2	4	1	3	2	3	2	2	3	2	2	2	1	1	0	0	0	0	0	0	0	0	0	0	0	0	0	0	0	0	0	0	0		2		0	0	1	0	0	0	0
2	2	1	1	1	1	2	4	3	1	3	2	3	4	2	2	2	2	2	0	0	0	0	0	0	0	0	0	0	0	0	1	0	0	0	0	0	0	0	1	Human Biology	1		0	0	0	0	0	1	0
3	1	1	1	1	1	2	3	4	1		2	1	4	2	3	3	3	3	1	0	0	0	0	0	0	0	0	0	0	0	1	0	0	0	0	0	0	0	0		2		0	1	0	0	0	0	0
4	2	3	3	1	1	2	3	2	1	5	2	3	4	2	2	3	2	2	0	0	0	0	0	0	1	0	0	0	1	0	0	0	0	0	0	0	0	0	0		2		0	0	1	0	0	0	0
5	4	4	1	1	1	1	4	2	4	1	2	4	4	2	2	2	3	2	0	0	0	0	0	0	0	0	0	0	1	0	0	0	0	0	0	0	0	0	1	Human biology	2		0	0	1	0	0	0	0
6	2	1	1	1	1	3	1	4	1	1	2	3	4	2	2	2	2	2	0	0	0	0	1	0	0	0	0	0	1	0	0	0	0	0	0	0	0	0	0		1		0	0	1	0	0	0	0
7	2	1	1	1	1	2	1	2	2	2	2	1	4	2	2	2	2	2	0	0	0	0	0	1	0	0	0	0	1	0	0	0	0	0	0	0	0	0	0		2		0	1	0	0	0	0	0
8	2	4	4	4	4	3	4	1	4	5	2	4	4	2	2	2	2	2	0	0	0	0	0	0	0	0	0	0	1	0	0	0	0	0	0	0	0	1	0		2		1	0	0	0	0	0	0
9	2	1	1	1	1	2	4	3	1	5	2	3	4	2	2	2	2	2	1	0	0	0	0	0	0	0	0	0	1	0	0	0	0	0	0	0	0	0	0		1		1	0	0	0	0	0	0
10	3	1	1	1	1	1	4	2	1	4	2	1	4	2	3	3	2	1	0	0	0	0	0	0	1	0	0	0	1	0	0	0	0	0	0	0	0	0	0		2		0	0	1	0	0	0	0
11	2	3	3	1	1	2	1	4	1	3	4	3	4	2	3	3	3	2	0	0	0	0	0	0	0	0	0	0	1	0	0	0	0	0	0	0	0	1	0		1		0	1	0	0	0	0	0
12	4	2	2	2	2	3	3	3	1	1	2	3	4	2	1	1	2	1	0	1	0	0	0	1	0	0	0	0	0	0	0	0	0	0	0	0	0	0	0		1		0	1	0	0	0	0	0
13	2	3	3	1	1	2	1	2	1	4	2	3	4	2	2	1	2	1	0	0	0	0	0	0	0	0	0	0	1	0	0	0	0	0	0	0	0	0	0		2		0	0	1	0	0	0	0
14	2	1	1	1	1	2	2	2	1	2	1	3	4	2	3	3	3	3	0	0	0	0	0	0	1	0	0	0	1	0	0	0	0	0	0	0	0	0	0		2		0	0	1	0	0	0	0
15	1	3	2	2	1	2	3	2	2	4	2	3	4	2	2	2	2	3	0	0	0	0	0	0	0	0	0	0	0	0	0	0	0	0	0	0	0	0	1	Pharmacy	2		1	0	0	0	0	0	0
16	1	3	1	2	1	1	4	1	1	2	2	3	4	3	3	3	3	3	0	1	0	0	0	0	0	0	0	0	0	0	0	0	0	0	0	0	0	1	0		2		1	0	0	0	0	0	0
17	2	1	1	1	1	2	1	2	1	1	4	3	4	2	3	2	3	3	0	0	0	0	0	0	0	1	0	0	0	0	0	0	0	0	0	0	0	0	0		2		0	0	1	0	0	0	0
18	2	2	1	1	1	1	2							2	3	3	3	3	0	0	0	0	0	1	0	1	0	0	0	0	0	0	0	0	0	0	0	0	0		3		0	0	1	0	0	0	0
19	2	4	4	4	4	1	3	1	4	5	3	3	4	2	3	2	3	2	0	0	0	0	0	0	0	0	1	0	0	0	0	0	0	0	0	0	0	0	0		2		0	0	0	1	0	0	0
20	2	1	1	1	1	3	1	1	1	5	2	3	2	2	2	2	2	2	0	0	0	0	0	0	0	0	0	0	0	0	1	0	0	0	0	0	0	0	0		2		0	0	0	1	0	0	0
21	2	2	3								4	4	1	1	3	3	3	3	0	0	0	0	0	0	0	0	0	0	0	0	0	0	0	0	0	0	0	1	1		2		1	0	0	0	0	0	0
22	5	3	3	2	2	3	4	4	1	4		2	3	4	3	3	3	3	0	0	0	0	0	0	0	0	0	0	0	0	0	0	0	0	0	0	1	0	0		2		0	0	1	0	0	0	0
23	4	4	4	4	4	2	1	1	4	5	2	3	4	2	2	1	1	2	0	0	0	0	0	0	0	0	0	0	1	0	1	0	0	0	0	0	0	0	0		2		1	0	0	0	0	0	0
24	4	2	2	2	2	3	3	2	1	4	4	3	4	2	3	3	2	3	0	0	0	0	0	0	0	1	0	0	0	0	0	0	0	0	0	0	0	0	0		1		1	0	0	0	0	0	0
25	1	2	2	2	1	3	4	1	2	3	2	3	2	3	2	2	2	2	0	0	0	0	1	0	0	0	0	0	0	0	0	0	0	0	0	0	0	0	0		5		0	0	0	1	0	0	0
26	2	4	1	1	1	2	3	2	4	1	2	3	4	2	2	2	1	1	0	0	0	0	0	0	0	0	1	0	1	0	0	0	0	0	0	0	0	0	0		5		1	0	0	0	0	0	0
27	2	3	1	1	1	2	4	1	1	5	2	3	4	2	1	1	1	1	0	0	0	0	0	0	0	0	1	1	0	0	0	0	0	0	0	0	0	0	0		2		1	0	0	0	0	0	0
28	2	1	1	1	1	1	1	3	1	4	2	3	4	2	2	2	2	2	1	0	0	0	0	0	0	0	1	0	0	0	0	0	0	0	0	0	0	0	0		2		1	0	0	0	0	0	0
29	2	4	1	1	1	2	1	1	1	4	2	3	4	2	2	3	1	3	0	0	0	0	0	0	0	1	0	0	0	0	0	0	0	0	0	0	0	0	1	Bioinformatics	2		1	0	0	0	0	0	0
30	2	2	1	1	1	2	2	2	4	4	2	3	4	2	2	3	3	3	0	0	0	0	0	1	0	0	0	0	1	0	0	0	0	0	0	0	0	0	0		2		0	1	0	0	0	0	0
31	2	3	3	2	2	3	1	2	4	5	4	3	1	2	3	3	3	3	1	0	0	0	0	1	0	0	0	0	0	0	0	0	0	0	0	0	0	0	0		6		0	0	0	0	0	0	1
32	2	1	1	1	1	1	2	2	1	5	2	3	4	2	2	2	2	2	0	0	0	0	0	0	1	0	0	0	0	0	0	0	1	0	0	0	0	0	0		2		0	0	1	0	0	0	0
33	3	4	1	2	4	3	3	2	1	5	2	2	3	3	2	1	1	2	1	0	0	1	0	0	0	0	0	0	0	0	0	0	0	0	0	0	0	0	0		2		0	0	0	0	0	0	1
34	1	1	1	1	1	1	3	2	1	2	2	3	4	2	2	2	2	2	0	0	0	0	1	0	0	0	1	0	0	0	0	0	0	0	0	0	0	0	0		1		1	0	0	0	0	0	0
35	4	1	3	1	1	2	2	1	1	1	4	3	4	2	2	2	1	2	0	0	0	0	0	0	0	0	0	0	0	0	1	0	0	0	0	0	0	0	0		2		1	0	1	0	0	0	0
36	2	1	1	1	1	3	4	2	1		2			2	3	2	2	3	0	0	0	0	0	0	0	0	0	0	0	0	0	0	0	0	0	0	0	0	1	Human Biology	2		0	0	0	0	0	0	1
37	3	1	1	1	1	3	3	3	2	2	2	3	2		2	2	2	2	0	0	0	0	0	0	0	0	1	0	1	0	0	0	0	0	0	0	0	0	0		2		1	0	0	0	0	0	0
38	1	4	4	4	4	3	3	1	4	4	3	1	4	2	3	3	3	3	0	0	0	0	0	0	0	0	0	1	1	0	0	0	0	0	0	0	0	0	0		2		0	1	0	0	0	0	0
39	2	2	3	1	1	1	1	2	2	5	4	3	2	2	2	2	3	3	0	0	0	0	0	0	0	1	0	0	1	0	0	0	0	0	0	0	0	0	0		2		0	0	1	0	0	0	0
40	2	1	4	1	4	2	3	3	4	4	4	4	4	2					0	0	0	0	0	0	0	0	1	0	0	0	0	0	0	1	0	0	0	0	0		2		0	0	1	0	0	0	0
41	3	4	1	1	1	3	2	2	4	4	2	3	4	2	2	2	2	2	1	1	0	0	0	0	0	0	0	0	0	0	0	0	0	0	0	0	0	0	0		2		1	0	0	0	0	0	0
42	3	4	4	4	4	2	3	3	4	5	2	1	4	1	1	3	3	3	0	0	0	0	0	1	1	0	0	0	0	0	0	0	0	0	0	0	0	0	0		1		0	0	1	0	0	0	0
43	3	2	3	1	1	4	2	2	2	3	2	3	4	2	2	2	2	2	0	0	0	0	0	0	0	0	0	0	0	0	1	0	0	0	0	0	0	0	0		2		0	0	1	0	0	0	0
44	2	3	4	4	4	3	4	2	1	3	2	1	2	2	2	2	2	2	0	0	0	0	0	0	0	1	0	0	0	0	0	0	0	0	0	0	0	0	0		1		0	0	1	0	0	0	0
45	1	3	3	3	1	1	4	2	3	4	2	3	4	2	3	3	3	3	0	0	0	0	0	0	0	1	0	0	0	0	0	0	0	0	0	1	0	0	0		2		0	1	0	0	0	0	0
46	2	1	1	1	1	1	2	2	1	4	2	3	4	2	3	2	2	2	0	0	0	0	0	0	0	0	0	0	1	0	0	0	0	0	0	0	1	0	0		1		1	0	0	0	0	0	0
47	2	4	4	4	4	1	4	2	1	4	2	3	4	2	2	2	2	2	0	0	0	0	0	0	0	1	0	0	1	0	0	0	0	0	0	0	0	0	0		1		0	0	1	0	0	0	0
[truncated: 9 more columns]
